# Supplementary material for: Evaluating Postural Transition Movement Performance in Individuals with Essential Tremor via the Instrumented Timed Up and Go
Source: Sensors (Basel). 2024 Mar 29;24(7):2216. doi: 10.3390/s24072216 (PMC11014324; doi:10.3390/s24072216)
Supplement: Supplementary file 1 [file sensors-24-02216-s001.zip]

Archive with 1 entries (1 files):
- sensors-2909975-supplementary.pdf
